# Supplementary material for: Systematically benchmarking peptide-MHC binding predictors: From synthetic to naturally processed epitopes
Source: PLoS Comput Biol. 2018 Nov 8;14(11):e1006457. doi: 10.1371/journal.pcbi.1006457 (PMC6224037; doi:10.1371/journal.pcbi.1006457)
Supplement: S1 Dataset — (ZIP) [file pcbi.1006457.s009.zip]

Archive with 51 entries (51 files):
- 10mer/HLA-A%2A01%3A01.txt
- 10mer/HLA-A%2A02%3A01.txt
- 10mer/HLA-A%2A02%3A02.txt
- 10mer/HLA-A%2A02%3A03.txt
- 10mer/HLA-A%2A02%3A05.txt
- 10mer/HLA-A%2A02%3A06.txt
- 10mer/HLA-A%2A02%3A07.txt
- 10mer/HLA-A%2A03%3A01.txt
- 10mer/HLA-A%2A11%3A01.txt
- 10mer/HLA-A%2A23%3A01.txt
- 10mer/HLA-A%2A24%3A02.txt
- 10mer/HLA-A%2A29%3A02.txt
- 10mer/HLA-A%2A31%3A01.txt
- 10mer/HLA-A%2A33%3A01.txt
- 10mer/HLA-A%2A68%3A01.txt
- 10mer/HLA-A%2A68%3A02.txt
- 10mer/HLA-B%2A07%3A02.txt
- 10mer/HLA-B%2A51%3A01.txt
- 9mer/HLA-A%2A01%3A01.txt
- 9mer/HLA-A%2A02%3A01.txt
- 9mer/HLA-A%2A02%3A02.txt
- 9mer/HLA-A%2A02%3A03.txt
- 9mer/HLA-A%2A02%3A05.txt
- 9mer/HLA-A%2A02%3A06.txt
- 9mer/HLA-A%2A03%3A01.txt
- 9mer/HLA-A%2A11%3A01.txt
- 9mer/HLA-A%2A24%3A02.txt
- 9mer/HLA-A%2A29%3A02.txt
- 9mer/HLA-A%2A30%3A01.txt
- 9mer/HLA-A%2A30%3A02.txt
- 9mer/HLA-A%2A31%3A01.txt
- 9mer/HLA-A%2A32%3A01.txt
- 9mer/HLA-A%2A33%3A01.txt
- 9mer/HLA-A%2A68%3A01.txt
- 9mer/HLA-A%2A68%3A02.txt
- 9mer/HLA-B%2A07%3A02.txt
- 9mer/HLA-B%2A08%3A01.txt
- 9mer/HLA-B%2A15%3A01.txt
- 9mer/HLA-B%2A15%3A03.txt
- 9mer/HLA-B%2A27%3A04.txt
- 9mer/HLA-B%2A27%3A05.txt
- 9mer/HLA-B%2A27%3A06.txt
- 9mer/HLA-B%2A35%3A01.txt
- 9mer/HLA-B%2A38%3A01.txt
- 9mer/HLA-B%2A44%3A03.txt
- 9mer/HLA-B%2A51%3A01.txt
- 9mer/HLA-B%2A53%3A01.txt
- 9mer/HLA-B%2A54%3A01.txt
- 9mer/HLA-B%2A57%3A01.txt
- 9mer/HLA-B%2A58%3A01.txt
- 9mer/HLA-B2705.full.txt
