# Supplementary material for: Systematically benchmarking peptide-MHC binding predictors: From synthetic to naturally processed epitopes
Source: PLoS Comput Biol. 2018 Nov 8;14(11):e1006457. doi: 10.1371/journal.pcbi.1006457 (PMC6224037; doi:10.1371/journal.pcbi.1006457)
Supplement: S1 Dataset — (ZIP) [file pcbi.1006457.s009.zip › 10mer/HLA-A%2A02%3A05.txt]

LLPIFFCLWV	10000.000
QVPLRPMTYK	10000.000
FDPSDYFPSV	430.000
FFPSDYFPSV	430.000
FKPSDYFPSV	430.000
FLPSDYFPSD	430.000
FLPSDYFPSF	430.000
FLPSDYFPSK	430.000
FLPSDYFPSP	430.000
FLPSDYFPSQ	430.000
FLPSDYKPSV	430.000
FPPSDYFPSV	430.000
