# Supplementary material for: Systematically benchmarking peptide-MHC binding predictors: From synthetic to naturally processed epitopes
Source: PLoS Comput Biol. 2018 Nov 8;14(11):e1006457. doi: 10.1371/journal.pcbi.1006457 (PMC6224037; doi:10.1371/journal.pcbi.1006457)
Supplement: S1 Dataset — (ZIP) [file pcbi.1006457.s009.zip › 10mer/HLA-A%2A02%3A07.txt]

FDPSDYFPSV	23000.000
FKPSDYFPSV	23000.000
FLPSDYFPSD	23000.000
FLPSDYFPSK	23000.000
FLPSDYFPSQ	23000.000
LLFFWLDRSV	30000.000
LTDAVKVMDL	30000.000
TLPSWATEDT	30000.000
