# Supplementary material for: Systematically benchmarking peptide-MHC binding predictors: From synthetic to naturally processed epitopes
Source: PLoS Comput Biol. 2018 Nov 8;14(11):e1006457. doi: 10.1371/journal.pcbi.1006457 (PMC6224037; doi:10.1371/journal.pcbi.1006457)
Supplement: S1 Dataset — (ZIP) [file pcbi.1006457.s009.zip › 10mer/HLA-A%2A23%3A01.txt]

YMPYVFTLLF	0.203
VFFGYFASHF	0.595
IFFASFYYIW	0.529
VFYLYLTFYF	0.061
PFWITAIYVF	0.189
LYNSTFFSTF	0.965
SWFITQRNFF	0.046
QYIKWPWYVW	0.784
RFLYIIKLVF	0.032
LYIIKLVFLW	0.165
MWLSYFVASF	0.257
FYLCFLAFLL	0.068
SYFVASFRLF	0.082
RFFLPIFSEF	0.232
SYLAGAGLLF	0.709
