# Supplementary material for: Systematically benchmarking peptide-MHC binding predictors: From synthetic to naturally processed epitopes
Source: PLoS Comput Biol. 2018 Nov 8;14(11):e1006457. doi: 10.1371/journal.pcbi.1006457 (PMC6224037; doi:10.1371/journal.pcbi.1006457)
Supplement: S1 Dataset — (ZIP) [file pcbi.1006457.s009.zip › 10mer/HLA-A%2A29%3A02.txt]

CFLIFHFFLF	10000.000
DFFLKSKFNI	10000.000
ELEASISGKY	10000.000
LFVCFLIFHF	10000.000
RYQDPQNYEL	10000.000
SYKSSKRDKF	10000.000
ITLNVLAWLY	0.533
HFAIGLALYY	0.233
YMPYVFTLLF	0.044
AYMLFTKFFY	0.001
VFFGYFASHF	0.261
MYIFFASFYY	0.449
VFYLYLTFYF	0.042
ATVAYFNMVY	0.006
SYFVASFRLF	0.035
DYFESFSSFF	0.356
KSLTTTMQFK	20000.000
ELFARSSDPR	20000.000
