# Supplementary material for: Systematically benchmarking peptide-MHC binding predictors: From synthetic to naturally processed epitopes
Source: PLoS Comput Biol. 2018 Nov 8;14(11):e1006457. doi: 10.1371/journal.pcbi.1006457 (PMC6224037; doi:10.1371/journal.pcbi.1006457)
Supplement: S1 Dataset — (ZIP) [file pcbi.1006457.s009.zip › 10mer/HLA-B%2A51%3A01.txt]

TPARVTGGVF	25000.000
IPYCNYSKYW	27500.000
RPSTRNFFEL	500.000
IVDCLTEMYY	20000.000
SLMASSPTSI	20000.000
KSLTTTMQFK	20000.000
SYMMDDLELI	20000.000
ELFARSSDPR	20000.000
LPRRSGAAGA	10000.000
SPGDLQTLAL	50000.000
