# Supplementary material for: Systematically benchmarking peptide-MHC binding predictors: From synthetic to naturally processed epitopes
Source: PLoS Comput Biol. 2018 Nov 8;14(11):e1006457. doi: 10.1371/journal.pcbi.1006457 (PMC6224037; doi:10.1371/journal.pcbi.1006457)
Supplement: S1 Dataset — (ZIP) [file pcbi.1006457.s009.zip › 9mer/HLA-A%2A02%3A05.txt]

ADAKAAAAV	10000.000
ALAKAAAAN	10000.000
ALAKAAAAR	10000.000
DPKVKQWPL	10000.000
EADPTGHSY	10000.000
ACAKAAAAV	430.000
AFAKAAAAV	430.000
AGAKAAAAV	430.000
AKAKAAAAV	430.000
ALAKAAAAC	430.000
ALAKAAAAF	430.000
ALAKAAAAG	430.000
ALAKAAAAP	430.000
ALAKAAAAS	430.000
ALAKAAAAT	430.000
ALAKAAAAY	430.000
ANAKAAAAV	430.000
APAKAAAAV	430.000
YDVAYQATV	430.000
YFVAYQATV	430.000
YKVAYQATV	430.000
YLVAYQATD	430.000
YLVAYQATF	430.000
YLVAYQATK	430.000
YLVAYQATP	430.000
YLVAYQATQ	430.000
YPVAYQATV	430.000
