# Supplementary material for: Systematically benchmarking peptide-MHC binding predictors: From synthetic to naturally processed epitopes
Source: PLoS Comput Biol. 2018 Nov 8;14(11):e1006457. doi: 10.1371/journal.pcbi.1006457 (PMC6224037; doi:10.1371/journal.pcbi.1006457)
Supplement: S1 Dataset — (ZIP) [file pcbi.1006457.s009.zip › 9mer/HLA-A%2A02%3A06.txt]

YVFTLLFQL	0.590
FTIAMWLLL	0.200
KLIEYSDFA	0.710
FLAHLQWFA	0.570
TQWSLFFFV	0.810
FTLGIMAIA	0.710
FLLPSLATV	0.410
SMWALVISV	0.790
NLLDSYFVV	0.890
YTMADLVYA	0.260
FVDEFYAYL	0.360
YLDAYNMMI	0.280
MMISAGFSL	0.140
LLLDDFVEI	0.730
AQFLYLYAL	0.350
YLYALIYFL	0.670
FLLVTLAIL	0.480
LVIGFLFLA	0.095
FVLAAVYRI	0.440
ALIARCWYL	0.980
LLLEWLAEV	0.110
AQMGTLLIA	0.440
MLLNVQTLI	0.220
SVIFYFISI	0.170
YLLMHLVSL	0.250
YLLFNHFSV	0.730
SIMAFILGI	0.420
WVMDTLNGI	0.730
PAHLINKLL	42529.000
RQVSVKLLI	0.130
STYPGNTFV	0.460
MIGNYFSGV	0.320
SLAGGIIGV	0.140
YTYSGLFCV	0.840
KVIQYLAYV	0.210
FAIEALAKA	0.430
KLKDVLLQV	0.200
ELAAHQKKI	100.000
ACAKAAAAV	370.000
ADAKAAAAV	370.000
AFAKAAAAV	370.000
AKAKAAAAV	370.000
ALAKAAAAA	370.000
ALAKAAAAC	370.000
ALAKAAAAF	370.000
ALAKAAAAG	370.000
ALAKAAAAN	370.000
ALAKAAAAP	370.000
ALAKAAAAR	370.000
ALAKAAAAS	370.000
ALAKAAAAT	370.000
ANAKAAAAV	370.000
APAKAAAAV	370.000
YDVAYQATV	370.000
YFVAYQATV	370.000
YKVAYQATV	370.000
YLVAYQATD	370.000
YLVAYQATF	370.000
YLVAYQATK	370.000
YLVAYQATP	370.000
YLVAYQATQ	370.000
YPVAYQATV	370.000
ALAKAAAAY	370.000
FLSHDFTLV	0.765
FLSHNFTLV	0.445
SLNRNFTLV	0.690
FANYKFTLV	0.469
FVDYNFSLV	0.655
FANYNFTLV	0.006
FVNYDFTIV	0.383
FANYGFTLA	0.447
FANYNFTLL	0.122
FILGIIITV	0.166
GLFDFVNFV	0.995
VLYDEFVTI	0.830
RVYEALYYV	0.908
KLLWFLTGT	0.156
IIPFIAYFV	0.293
TLLGLILFV	0.766
RLEVIGLTT	49800.000
EAFETQSGA	49700.000
TIEDDKIVT	49700.000
FLSLSLLVI	10000.000
ITMGSLFFV	0.260
VVFVVFMGV	0.920
LVISGLFPV	0.360
IILEFFLIV	0.384
FTILALFLA	0.746
