# Supplementary material for: Systematically benchmarking peptide-MHC binding predictors: From synthetic to naturally processed epitopes
Source: PLoS Comput Biol. 2018 Nov 8;14(11):e1006457. doi: 10.1371/journal.pcbi.1006457 (PMC6224037; doi:10.1371/journal.pcbi.1006457)
Supplement: S2 Dataset — (ZIP) [file pcbi.1006457.s010.zip]

Archive with 54 entries (53 files):
- 15mer/
- 15mer/HLA-DPB12001.txt
- 15mer/HLA-DRB10101.txt
- 15mer/HLA-DPB11401.txt
- 15mer/HLA-DRB10404.txt
- 15mer/HLA-DRB30202.txt
- 15mer/HLA-DPA10103-DPB10402.txt
- 15mer/HLA-DRB40101.txt
- 15mer/HLA-DRB10405.txt
- 15mer/HLA-DQA10401-DQB10402.txt
- 15mer/HLA-DQB10301.txt
- 15mer/HLA-DRB11201.txt
- 15mer/HLA-DRB10802.txt
- 15mer/HLA-DQA10102-DQB10602.txt
- 15mer/HLA-DQB10602.txt
- 15mer/HLA-DQB10202.txt
- 15mer/HLA-DRB11302.txt
- 15mer/HLA-DPB10101.txt
- 15mer/HLA-DRB10301.txt
- 15mer/HLA-DQA10102-DQB10502.txt
- 15mer/HLA-DPB10402.txt
- 15mer/HLA-DQB10503.txt
- 15mer/HLA-DPA10201-DPB10501.txt
- 15mer/HLA-DRB10901.txt
- 15mer/HLA-DRB11501.txt
- 15mer/HLA-DQB10502.txt
- 15mer/HLA-DRB10401.txt
- 15mer/HLA-DRB11602.txt
- 15mer/HLA-DPA10201-DPB10101.txt
- 15mer/HLA-DPB10301.txt
- 15mer/HLA-DQB10501.txt
- 15mer/HLA-DQB10402.txt
- 15mer/HLA-DRB11001.txt
- 15mer/HLA-DRB30101.txt
- 15mer/HLA-DRB11101.txt
- 15mer/HLA-DPA10103-DPB10401.txt
- 15mer/HLA-DQA10301-DQB10302.txt
- 15mer/HLA-DQB10302.txt
- 15mer/HLA-DQA10301-DQB10301.txt
- 15mer/HLA-DQA10201-DQB10202.txt
- 15mer/HLA-DPB10201.txt
- 15mer/HLA-DPA10301-DPB10402.txt
- 15mer/HLA-DRB50101.txt
- 15mer/HLA-DRB10801.txt
- 15mer/HLA-DQA10501-DQB10301.txt
- 15mer/HLA-DRB10701.txt
- 15mer/HLA-DQA10101-DQB10501.txt
- 15mer/HLA-DQA10104-DQB10503.txt
- 15mer/HLA-DQA10501-DQB10201.txt
- 15mer/HLA-DPB10501.txt
- 15mer/HLA-DPA10103-DPB10301.txt
- 15mer/HLA-DPA10103-DPB10201.txt
- 15mer/HLA-DPB10401.txt
- 15mer/HLA-DQB10201.txt
