# Supplementary material for: Systematically benchmarking peptide-MHC binding predictors: From synthetic to naturally processed epitopes
Source: PLoS Comput Biol. 2018 Nov 8;14(11):e1006457. doi: 10.1371/journal.pcbi.1006457 (PMC6224037; doi:10.1371/journal.pcbi.1006457)
Supplement: S2 Dataset — (ZIP) [file pcbi.1006457.s010.zip › 15mer/HLA-DRB10801.txt]

AGFFLLTRILTIPQS	30.000
LTRILTIPQSLDSWW	9000.000
PICPGYRWMCLRRFI	60.000
YRWMCLRRFIIFLFI	4500.000
VPFVQWFVGLSPTVW	2500.000
GPSLYSIVSPFIPLL	3500.000
SIVSPFIPLLPIFFC	1800.000
LQNALDILDKVHEPF	53.000
GFTFKRTSGSSVKRE	1000.000
QITFMQALQLLLEVE	10000.000
IVYWKQWLSLKNLTQ	10000.000
VFHFMQSLALLMSPV	1000.000
EEDLKQLLALKGSSY	10000.000
NLELLSLKRLTLTTS	1000.000
